# Supplementary material for: Discrimination of alcohol dependence based on the convolutional neural network
Source: PLoS One. 2020 Oct 27;15(10):e0241268. doi: 10.1371/journal.pone.0241268 (PMC7591038; doi:10.1371/journal.pone.0241268)
Supplement: S1 Dataset — (ZIP) [file pone.0241268.s001.zip]

Archive with 4 entries (3 files):
- dataset/
- dataset/AEM_Eliminate outliers.xlsx
- dataset/sheep_Eliminate outliers.map
- dataset/sheep_Eliminate outliers.ped
