# Supplementary material for: Discrimination of alcohol dependence based on the convolutional neural network
Source: PLoS One. 2020 Oct 27;15(10):e0241268. doi: 10.1371/journal.pone.0241268 (PMC7591038; doi:10.1371/journal.pone.0241268)
Supplement: S1 Dataset — (ZIP) [file pone.0241268.s001.zip › dataset/AEM_Eliminate outliers.xlsx]

## Sheet: Sheet1
FID	IID	Age	Education	Marry
AD	AN0026	4	0	1
AD	AN0185	2	1	1
AD	AN0060	1	6	2
AD	AN0093	2	4	2
AD	AN0058	2	0	3
AD	AY0115	3	3	1
AD	AN0144	4	5	3
AD	AN0056	4	1	2
AD	AY0072	3	4	1
AD	AN0199	2	6	2
AD	AN0086	1	1	2
AD	AY0153	1	4	1
AD	AN0022	1	1	2
AD	AN0023	2	5	2
AD	AN0161	4	1	2
AD	AN0139	2	4	1
AD	AN0116	1	5	2
AD	AN0131	3	5	2
AD	AN0146	2	1	3
AD	AN0027	3	6	1
AD	AN0180	2	5	3
AD	AY0039	3	4	1
AD	AN0096	2	1	1
AD	AN0018	4	3	1
AD	AN0028	3	0	2
AD	AN0040	3	5	1
AD	AY0045	4	6	3
AD	AN0128	4	6	1
AD	AN0049	3	3	3
AD	AN0073	3	1	2
AD	AN0165	1	4	2
AD	AN0007	2	5	1
AD	AN0193	3	6	1
AD	AN0141	3	6	3
AD	AN0025	3	5	2
AD	AN0081	2	6	2
AD	AY0042	3	5	3
AD	AN0082	4	3	2
AD	AN0111	1	4	2
AD	AN0188	4	1	1
AD	AY0041	2	6	3
AD	AN0067	3	5	1
AD	AN0135	3	1	2
AD	AN0170	3	5	2
AD	AN0102	3	5	2
AD	AN0137	2	4	3
AD	AN0009	3	1	1
AD	AN0021	2	6	1
AD	AN0024	1	5	2
AD	AN0159	2	5	1
AD	AN0160	1	1	3
AD	AN0168	3	5	3
AD	AY0015	3	6	1
AD	AN0129	2	4	2
AD	AN0192	2	2	2
AD	AY0044	3	3	1
AD	AN0062	3	6	2
AD	AN0065	3	5	3
AD	AN0084	2	4	2
AD	AN0085	2	6	1
AD	AY0105	2	6	1
AD	AN0124	1	6	1
AD	AN0198	4	6	3
AD	AN0147	2	1	2
AD	AN0112	3	4	1
AD	AN0010	3	5	2
AD	AN0004	3	6	1
AD	AN0005	2	6	1
AD	AN0008	3	4	2
AD	AN0029	2	4	1
AD	AN0057	3	1	2
AD	AN0059	3	3	1
AD	AN0064	4	6	3
AD	AN0090	4	0	3
AD	AN0091	3	6	1
AD	AN0119	2	6	3
AD	AN0152	2	5	2
AD	AN0167	2	4	2
AD	AN0169	2	6	1
AD	AN0179	3	5	2
AD	AN0196	2	6	2
AD	AY0103	3	4	1
AD	AN0148	2	5	1
AD	AN0037	3	4	2
AD	AN0035	1	1	1
AD	AN0013	2	6	1
AD	AY0054	2	5	1
AD	AN0070	3	5	1
AD	AN0088	1	5	1
AD	AN0092	3	0	3
AD	AN0113	3	3	2
AD	AN0120	4	1	2
AD	AN0133	4	1	3
AD	AN0145	1	5	1
AD	AN0186	4	0	1
AD	AN0117	3	5	3
AD	AY0033	3	1	1
AD	AN0017	2	6	2
AD	AN0158	4	5	2
AD	AN0006	3	5	2
AD	AN0089	3	5	2
AD	AN0140	3	5	2
AD	AN0154	1	5	2
AD	AN0171	4	6	3
AD	AN0016	3	5	1
AD	AN0001	3	5	2
AD	AN0003	3	5	2
AD	AN0030	2	5	1
AD	AN0031	2	5	1
AD	AY0038	3	5	1
AD	AY0053	3	5	2
AD	AN0055	2	6	1
AD	AN0061	2	5	1
AD	AN0063	2	3	2
AD	AN0066	4	5	2
AD	AN0068	3	6	1
AD	AN0069	2	6	1
AD	AN0071	2	5	2
AD	AN0074	3	5	1
AD	AN0077	2	6	2
AD	AN0078	2	6	1
AD	AN0079	3	6	3
AD	AN0080	3	5	2
AD	AN0087	2	5	3
AD	AN0104	3	5	2
AD	AN0107	2	5	2
AD	AN0108	3	3	2
AD	AN0118	2	5	1
AD	AN0125	2	5	2
AD	AN0126	3	6	1
AD	AN0138	3	5	2
AD	AN0155	3	6	1
AD	AN0156	2	5	2
AD	AN0163	3	1	2
AD	AN0166	3	5	1
AD	AN0176	2	6	1
AD	AN0178	1	5	1
AD	AN0183	2	4	3
AD	AN0184	2	6	2
AD	AN0189	3	6	2
AD	AN0194	4	1	2
HEA	35	1	1	1
HEA	140	2	6	1
HEA	90	4	0	1
HEA	94	2	5	3
HEA	170	3	3	1
HEA	186	2	0	3
HEA	1	3	5	3
HEA	164	2	5	1
HEA	10	3	5	2
HEA	56	4	1	1
HEA	22	1	1	2
HEA	47	1	4	1
HEA	54	2	5	1
HEA	111	1	4	3
HEA	62	3	6	2
HEA	6	3	5	1
HEA	120	4	1	1
HEA	91	3	6	2
HEA	177	3	3	1
HEA	26	4	0	1
HEA	32	2	1	2
HEA	59	3	3	3
HEA	168	1	4	1
HEA	166	4	6	3
HEA	60	1	6	3
HEA	131	2	1	1
HEA	185	3	1	3
HEA	187	3	3	1
HEA	122	2	0	1
HEA	92	3	0	1
HEA	98	3	5	2
HEA	105	2	6	1
HEA	39	3	4	2
HEA	45	4	6	2
HEA	70	3	5	1
HEA	154	3	1	1
HEA	5	2	6	1
HEA	51	3	3	3
HEA	73	3	1	2
HEA	38	3	5	1
HEA	144	4	6	1
HEA	37	3	4	1
HEA	3	3	5	3
HEA	77	2	6	3
HEA	150	3	3	2
HEA	179	3	3	1
HEA	64	4	6	2
HEA	21	2	6	2
HEA	31	2	5	1
HEA	52	1	5	3
HEA	93	2	4	3
HEA	112	3	4	3
HEA	195	4	5	2
HEA	176	3	4	2
HEA	191	2	3	1
HEA	156	1	1	1
HEA	29	2	4	3
HEA	7	2	5	1
HEA	24	1	5	1
HEA	79	3	6	1
HEA	80	3	5	2
HEA	95	2	5	1
HEA	128	4	6	1
HEA	165	3	3	1
HEA	180	1	5	2
HEA	124	1	6	1
HEA	193	2	5	1
HEA	106	3	5	1
HEA	163	3	5	1
HEA	23	2	5	2
HEA	18	4	3	1
HEA	89	3	5	1
HEA	63	2	3	1
HEA	113	3	3	1
HEA	117	3	5	1
HEA	118	2	5	1
HEA	130	2	5	3
HEA	146	1	4	1
HEA	153	2	1	1
HEA	19	2	4	1
HEA	143	3	3	2
HEA	181	3	5	1
HEA	196	3	5	1
HEA	99	1	1	1
HEA	178	2	6	1
HEA	134	1	1	2
HEA	190	3	6	2
HEA	2	4	5	2
HEA	9	3	1	1
HEA	11	2	5	1
HEA	20	2	4	1
HEA	33	3	1	1
HEA	57	3	1	1
HEA	69	2	6	2
HEA	84	2	4	1
HEA	104	3	5	1
HEA	129	2	5	3
HEA	142	2	5	1
HEA	184	4	1	1
HEA	192	4	6	1
HEA	88	1	5	1
HEA	101	3	4	1
HEA	97	3	1	1
HEA	103	3	4	2
HEA	137	3	5	1
HEA	151	2	5	1
HEA	48	3	4	1
HEA	182	2	5	1
HEA	40	3	5	1
HEA	173	4	6	1
HEA	8	3	4	2
HEA	49	3	3	1
HEA	36	3	1	1
HEA	61	2	5	1
HEA	58	2	0	1
HEA	102	3	5	1
HEA	65	3	5	1
HEA	85	2	6	1
HEA	87	2	5	2
HEA	109	4	6	1
HEA	114	2	6	2
HEA	125	2	5	2
HEA	141	3	5	1
HEA	147	3	4	3
HEA	152	2	5	2
HEA	25	3	5	1
HEA	34	3	5	2
HEA	43	2	5	2
HEA	53	3	5	2
HEA	66	4	5	1
HEA	67	3	5	1
HEA	68	3	6	1
HEA	71	2	5	1
HEA	72	3	4	1
HEA	74	3	5	1
HEA	81	2	6	1
HEA	83	2	4	1
HEA	86	1	1	1
HEA	115	3	3	1
HEA	123	3	3	1
HEA	126	3	6	1
HEA	127	2	3	1
HEA	135	3	1	1
HEA	136	3	4	1
HEA	138	3	4	1
HEA	139	3	5	2
HEA	155	3	5	1
HEA	158	3	4	1
HEA	159	3	5	1
HEA	160	3	4	1
HEA	162	2	6	1
HEA	171	2	6	2
HEA	172	3	3	1
HEA	183	2	6	1
HEA	189	2	5	1
HEA	198	2	6	1
