# Supplementary material for: Discrimination of alcohol dependence based on the convolutional neural network
Source: PLoS One. 2020 Oct 27;15(10):e0241268. doi: 10.1371/journal.pone.0241268 (PMC7591038; doi:10.1371/journal.pone.0241268)
Supplement: S1 Dataset — (ZIP) [file pone.0241268.s001.zip › dataset/sheep_Eliminate outliers.map]

11	rs1176722	0	113848474
11	rs1062613	0	113846006
11	rs1176713	0	113860425
11	rs11604247	0	113846904
11	rs1176719	0	113852187
11	rs10160548	0	113856681
11	rs10789970	0	113773946
11	rs2276305	0	113803104
11	rs2276302	0	113850140
11	rs3782025	0	113807607
11	rs1176746	0	113802601
11	rs1672717	0	113812733
11	rs3758987	0	113775275
11	rs10789980	0	113841003
11	rs4938056	0	113786539
11	rs1176744	0	113803028
11	rs897685	0	113864109
11	rs1182457	0	113861749
11	rs145648579	0	113775549
11	rs12421126	0	113787209
